# Supplementary material for: A retrospective study of pharmacological treatment in anorexia nervosa: 6-month and 12-month follow-up
Source: BMC Psychiatry. 2023 Feb 27;23:126. doi: 10.1186/s12888-023-04604-3 (PMC9972618; doi:10.1186/s12888-023-04604-3)
Supplement: Supplementary file 1 — Additional file 1. Group A: patients with AN during 6-month outpatient follow-up (n=93). Group B: patients with AN during 12-month outpatient follow-up (n=36) [file 12888_2023_4604_MOESM1_ESM.xlsx]

## Sheet: 6-month(n=93)
Group A: patients with AN during 6-month outpatient follow-up (n=93)
Number	Gender	Age	BMI(T0)	BMI(T3)	BMI(T6)	Group	Group name
1	0	18	16.4	16.4	16.1	1	antidepressant
2	0	19	14.5	14.1	13.7	1	antidepressant
3	0	26	11.7	12.4	12.6	1	antidepressant
4	0	20	12.4	12.9	11.7	1	antidepressant
5	0	20	11.7	13.2	13.5	1	antidepressant
6	0	23	12.7	13.8	15.2	1	antidepressant
7	0	20	13.4	17.7	17.2	1	antidepressant
8	0	14	12.7	13	15.2	1	antidepressant
9	0	15	12	10.9	12.6	1	antidepressant
10	0	14	18.3	18.5	19.1	1	antidepressant
11	0	16	18.9	20.8	22.3	1	antidepressant
12	0	15	16.2	16.2	16.4	1	antidepressant
13	0	20	12.4	13.6	16.2	1	antidepressant
14	0	35	15.8	15.4	16.1	1	antidepressant
15	0	18	13.2	13.8	14.5	1	antidepressant
16	0	22	17.3	17.3	17.8	1	antidepressant
17	0	20	19	18.3	19.2	1	antidepressant
18	0	9	11.7	11.2	14	1	antidepressant
19	0	16	14	13.9	14.5	1	antidepressant
20	0	18	14.6	14.1	14.1	1	antidepressant
21	0	23	16.9	16	16.7	1	antidepressant
22	0	14	15.4	16.2	16	1	antidepressant
23	0	31	10.8	11.1	11.3	1	antidepressant
24	0	21	11.4	14.9	16.6	1	antidepressant
25	0	27	16.1	18	19.2	1	antidepressant
26	1	23	14.7	16.6	18.8	1	antidepressant
27	0	26	14	14	14.5	1	antidepressant
28	0	17	15.2	14.2	16.2	1	antidepressant
29	0	15	11.5	12.6	13.5	1	antidepressant
30	0	21	15.8	15.4	14.6	1	antidepressant
31	0	16	19.1	19	19.4	1	antidepressant
32	0	13	16.3	15.8	18.7	1	antidepressant
33	1	15	15.5	15.7	15.7	1	antidepressant
34	1	11	10.9	12.2	12.7	1	antidepressant
35	0	24	7.7	8.7	10.5	1	antidepressant
36	0	8	12	14.1	15.2	1	antidepressant
37	0	14	12	12.9	13.9	1	antidepressant
38	1	27	20.1	19.4	19.4	1	antidepressant
39	0	14	13	13.8	13.5	1	antidepressant
40	0	23	18.3	18	17.5	1	antidepressant
41	0	17	14.7	16.6	16	1	antidepressant
42	0	19	11.3	11.3	12.4	1	antidepressant
43	0	20	17	17	18.1	2	antipsychotics
44	0	15	12.1	11.5	12.1	2	antipsychotics
45	0	11	12	11.4	13.5	2	antipsychotics
46	0	30	16.2	16.4	18	2	antipsychotics
47	0	18	13.2	14	14.2	2	antipsychotics
48	0	24	15.5	15.6	15.6	3	switching meds
49	0	19	14.5	14.1	13.7	3	switching meds
50	0	15	12	10.9	12.6	3	switching meds
51	0	30	16.4	16.6	16	3	switching meds
52	0	17	15.2	14.2	16.2	3	switching meds
53	0	18	13.4	16.7	16.4	4	combined meds
54	0	20	17.4	17.7	17.7	4	combined meds
55	0	14	13.9	14.8	14.4	4	combined meds
56	0	15	12	11	10.9	4	combined meds
57	0	18	14.1	14.1	14.8	4	combined meds
58	0	31	10.8	10.8	11.3	4	combined meds
59	0	27	16.2	18.1	19	4	combined meds
60	1	11	12.2	12.7	12.4	4	combined meds
61	0	25	14.1	14.5	14.2	4	combined meds
62	0	17	15.2	14	14.2	4	combined meds
63	0	40	17.5	17.3	18	4	combined meds
64	0	40	13.8	12.3	10.8	5	without meds
65	0	17	16.9	17.4	18	5	without meds
66	0	12	12	14.2	15	5	without meds
67	0	29	14.3	14	14.5	5	without meds
68	0	15	13	12.5	13.4	5	without meds
69	0	11	12	13	13.5	5	without meds
70	0	26	18	18.5	17.8	5	without meds
71	0	33	16.2	15.6	13.3	5	without meds
72	0	26	16.6	16.4	16.6	5	without meds
73	0	28	15.2	14.6	14.6	5	without meds
74	0	21	13.8	13.8	13.6	5	without meds
75	0	12	15.3	16.7	16.7	5	without meds
76	1	22	16	17.5	15.9	5	without meds
77	0	20	19.6	19	18.7	5	without meds
78	0	31	11.9	13	12	5	without meds
79	0	30	16.7	16.4	15.1	5	without meds
80	0	15	16.3	18	18.8	5	without meds
81	0	24	19.1	19	19.1	5	without meds
82	0	18	15	14	11.4	5	without meds
83	0	13	18.8	18.7	19	5	without meds
84	0	14	13.2	13.6	14.6	5	without meds
85	0	11	12.6	13.2	13.6	5	without meds
86	0	10	12.3	12.6	12.6	5	without meds
87	0	15	17.2	14.9	16.6	5	without meds
88	0	16	15.2	15.5	15.8	5	without meds
89	0	13	16.4	17.8	17.5	5	without meds
90	1	14	14.9	14.6	14.7	5	without meds
91	0	10	13.3	12.3	14.5	5	without meds
92	0	25	15.5	15	15.8	5	without meds
93	0	23	13.6	13.7	14.1	5	without meds

## Sheet: 12-month(n=36)
Group B: patients with AN during 12-month outpatient follow-up (n=36)
Number	Gender	Age	BMI(T0)	BMI(T3)	BMI(T6)	BMI(T9)	BMI(T12)	Group	Group name
14	0	15	11.5	12.6	13.5	13.4	13.7	1	antidepressant
9	0	9	11.7	11.2	14	15.6	15.1	1	antidepressant
3	0	15	12	10.9	12.6	13.2	13	1	antidepressant
16	0	8	12	14.1	15.2	14.4	14.5	1	antidepressant
17	0	14	12	12.9	13.9	14.8	15	1	antidepressant
18	0	11	12	11.4	13.5	13.5	15.2	2	antipsychotics
22	0	15	12	10.9	12.6	13.5	13.4	3	switching meds
24	0	15	12	11	10.9	11.5	12.3	4	combined meds
27	0	12	12	14.2	15	17	16.8	5	without meds
7	0	20	12.4	13.6	16.2	16.4	18.3	1	antidepressant
2	0	14	12.7	13	15.2	18.1	18.6	1	antidepressant
32	0	14	13.2	13.6	14.6	16.4	17.8	5	without meds
36	0	10	13.3	12.3	14.5	16.2	16.6	5	without meds
25	0	18	14.1	14.1	14.8	16.2	17	4	combined meds
21	0	19	14.5	14.1	13.7	11.3	11.5	3	switching meds
10	0	18	14.6	14.1	14.1	15.6	17	1	antidepressant
12	1	23	14.7	16.6	18.8	19.8	19.8	1	antidepressant
35	1	14	14.9	14.6	14.7	14.5	15.1	5	without meds
31	0	18	15	14	11.4	11.1	11.4	5	without meds
13	0	17	15.2	14.2	16.2	18.1	18	1	antidepressant
23	0	17	15.2	14.2	16.2	16.2	13.6	3	switching meds
20	0	24	15.5	15.6	15.6	14.7	15.5	3	switching meds
29	1	22	16	17.5	15.9	16.2	16.1	5	without meds
6	0	15	16.2	16.2	16.4	16	17.1	1	antidepressant
19	0	30	16.2	16.4	18	18.4	18.5	2	antipsychotics
15	0	13	16.3	15.8	18.7	20.3	21.3	1	antidepressant
1	0	18	16.4	16.4	16.1	16.4	16.8	1	antidepressant
34	0	13	16.4	17.8	17.5	18.6	19	5	without meds
28	0	26	16.6	16.4	16.6	16	16	5	without meds
30	0	30	16.7	16.4	15.1	14.8	16.5	5	without meds
11	0	23	16.9	16	16.7	16.7	17.1	1	antidepressant
26	0	17	16.9	17.4	18	18.8	18.3	5	without meds
33	0	15	17.2	14.9	16.6	16.2	16.2	5	without meds
4	0	14	18.3	18.5	19.1	19.3	19.1	1	antidepressant
5	0	16	18.9	20.8	22.3	22.3	24.2	1	antidepressant
8	0	20	19	18.3	19.2	18.8	19	1	antidepressant
